# Supplementary material for: Improved U-Net Model to Estimate Cardiac Output Based on Photoplethysmography and Arterial Pressure Waveform
Source: Sensors (Basel). 2023 Nov 9;23(22):9057. doi: 10.3390/s23229057 (PMC10675453; doi:10.3390/s23229057)
Supplement: Supplementary file 1 [file sensors-23-09057-s001.zip]

Archive with 1 entries (1 files):
- VitalDB_Data_ID.txt
