# Supplementary material for: Improved U-Net Model to Estimate Cardiac Output Based on Photoplethysmography and Arterial Pressure Waveform
Source: Sensors (Basel). 2023 Nov 9;23(22):9057. doi: 10.3390/s23229057 (PMC10675453; doi:10.3390/s23229057)
Supplement: Supplementary file 1 [file sensors-23-09057-s001.zip › VitalDB_Data_ID.txt]

17
19
25
29
34
52
60
70
83
94
97
111
118
125
137
138
143
156
157
158
164
195
202
234
236
237
263
269
284
286
308
321
343
345
363
369
383
390
409
418
442
448
449
452
472
486
492
505
507
512
516
526
533
544
545
564
582
584
610
629
631
638
641
691
711
722
725
734
740
742
751
779
781
794
814
819
822
831
843
844
870
872
885
886
917
931
937
958
976
986
1025
1027
1029
1030
1034
1044
1051
1056
1076
1078
1095
1113
1123
1124
1132
1165
1166
1193
1194
1208
1213
1215
1219
1225
1239
1249
1256
1267
1286
1302
1307
1321
1323
1325
1327
1335
1339
1350
1396
1407
1410
1454
1469
1482
1485
1489
1512
1521
1523
1536
1542
1553
1558
1574
1597
1641
1642
1652
1656
1657
1673
1674
1688
1700
1706
1710
1716
1726
1735
1753
1802
1804
1805
1826
1852
1855
1865
1891
1896
1897
1912
1938
1973
1988
2000
2010
2014
2040
2044
2072
2106
2128
2139
2157
2161
2174
2202
2224
2229
2248
2265
2273
2282
2304
2307
2325
2352
2353
2356
2372
2375
2433
2443
2458
2472
2480
2493
2495
2504
2507
2508
2566
2578
2583
2585
2593
2594
2597
2602
2613
2618
2628
2648
2662
2667
2716
2724
2733
2735
2746
2751
2778
2779
2781
2838
2839
2850
2858
2860
2895
2914
2916
2922
2930
2935
2943
2952
2966
2972
2974
3000
3015
3024
3028
3050
3053
3058
3080
3085
3093
3094
3098
3103
3106
3130
3145
3148
3149
3150
3176
3189
3196
3207
3223
3232
3258
3267
3287
3296
3300
3325
3328
3330
3348
3364
3385
3407
3413
3418
3438
3447
3449
3458
3462
3475
3476
3478
3488
3503
3505
3516
3521
3529
3531
3533
3537
3545
3550
3555
3562
3566
3571
3572
3573
3576
3578
3602
3614
3618
3652
3658
3686
3700
3706
3710
3752
3753
3763
3785
3791
3814
3842
3844
3846
3849
3863
3878
3879
3889
3890
3895
3902
3904
3950
3967
3972
3973
3975
3989
3991
3994
4021
4022
4027
4033
4036
4040
4042
4060
4098
4140
4150
4172
4179
4207
4214
4233
4236
4252
4259
4265
4279
4289
4299
4302
4305
4310
4333
4356
4371
4383
4386
4449
4475
4476
4478
4480
4498
4515
4522
4540
4547
4549
4558
4559
4576
4599
4604
4609
4612
4617
4621
4644
4650
4658
4666
4673
4703
4718
4744
4746
4780
4798
4809
4820
4851
4857
4858
4897
4903
4929
4932
4941
4946
4951
4957
4966
4987
5004
5019
5035
5045
5084
5091
5092
5099
5109
5135
5140
5142
5153
5162
5182
5200
5222
5226
5251
5258
5269
5278
5290
5296
5299
5317
5319
5346
5349
5350
5360
5403
5404
5422
5425
5428
5439
5453
5463
5467
5472
5480
5508
5509
5520
5546
5556
5574
5585
5595
5613
5614
5621
5626
5634
5635
5669
5670
5671
5684
5690
5715
5724
5729
5750
5777
5809
5816
5840
5842
5859
5872
5898
5914
5921
5928
5936
5946
5964
6027
6029
6032
6037
6042
6059
6074
6089
6104
6114
6119
6121
6126
6133
6147
6163
6180
6185
6186
6196
6210
6257
6262
6264
6275
6277
6280
6293
6296
6305
6330
6346
6351
6355
6378
6383
